# Supplementary material for: Evaluation of DDGS as a Low-Cost Feed Ingredient for Common Carp (Cyprinus carpio Linneus) Cultivated in a Semi-Intensive System
Source: Life (Basel). 2022 Oct 14;12(10):1609. doi: 10.3390/life12101609 (PMC9604809; doi:10.3390/life12101609)
Supplement: Supplementary file 1 [file life-12-01609-s001.zip]

Archive with 1 entries (1 files):
- life-1952161-supplementary.pdf
